# Supplementary material for: Flavonoid-Labeled Biopolymer in the Structure of Lipid Membranes to Improve the Applicability of Antioxidant Nanovesicles
Source: Pharmaceutics. 2024 Jan 20;16(1):141. doi: 10.3390/pharmaceutics16010141 (PMC10819309; doi:10.3390/pharmaceutics16010141)
Supplement: Supplementary file 1 [file pharmaceutics-16-00141-s001.zip]

Archive with 1 entries (1 files):
- pharmaceutics-2800434-supplementary.pdf
